# Supplementary material for: Inflammatory Reaction Induced by Two Metalloproteinases Isolated from Bothrops atrox Venom and by Fragments Generated from the Hydrolysis of Basement Membrane Components
Source: Toxins (Basel). 2020 Feb 2;12(2):96. doi: 10.3390/toxins12020096 (PMC7076977; doi:10.3390/toxins12020096)
Supplement: Supplementary file 1 [file toxins-12-00096-s001.zip › Supplementary Table 1.xlsx]

## Sheet: All data
Table S1. Identification of peptides generated by the incubation of Matrigel with ATXL and BATXH by LC-MS/MS*.
Replicate	Charge	Mass	PEP	MS/MS Count	Protein names	Protein IDs	Sequence	Gene names	Leading proteins	Leading razor protein	Protein group IDs
ATXL-R1	2	1718.86	0.0095095	1	Heat shock cognate 71 kDa protein;Heat shock 70 kDa protein 1-like;Heat shock 70 kDa protein 1A;Heat shock 70 kDa protein 1B;Heat shock-related 70 kDa protein 2	P63017;P16627;Q61696;P17879;P17156	IIANDQGNRTTPSYVA	Hspa8;Hspa1l;Hspa1a;Hspa1b;Hspa2	P63017	P63017	86
ATXL-R1	2	1301.68	0.0071672	1	Laminin subunit gamma-1	P02468	LKEAEREVTDL	Lamc1	P02468	P02468	15
ATXL-R1	2	1037.55	0.0070338	1	Laminin subunit alpha-1	P19137	HADIIIKGNG	Lama1	P19137	P19137	39
ATXL-R1	1	624.348	0.0069329	1	SCY1-like protein 2	Q8CFE4	LPELGP	Scyl2	REV__F2YMG0	REV__F2YMG0	129
ATXL-R1	2	1197.64	0.0068298	1	ATP synthase subunit alpha, mitochondrial	Q03265	LGNAIDGKGPIGS	Atp5a1	Q03265	Q03265	100
ATXL-R1	2	943.524	0.0066006	1	Histone H2A.V;Histone H2A.Z;Histone H2A type 1-H;Histone H2A.J;Histone H2A type 2-C;Histone H2A type 1-K;Histone H2A type 1-F;Histone H2A type 3;Histone H2A type 2-A;Histone H2A type 1;Histone H2AX;Histone H2A type 2-B	Q3THW5;P0C0S6;Q8CGP6;Q8R1M2;Q64523;Q8CGP7;Q8CGP5;Q8BFU2;Q6GSS7;P22752;P27661;Q64522	AGLQFPVGR	H2afv;H2afz;Hist1h2ah;H2afj;Hist2h2ac;Hist1h2ak;Hist1h2af;Hist3h2a;Hist2h2aa1;Hist1h2ab;H2afx;Hist2h2ab	Q3THW5;Q8CGP6	Q8CGP6	46;27
ATXL-R1	2	1445.79	0.0061655	1	Calreticulin	P14211	LIVRPDNTYEVK	Calr	P14211	P14211	35
ATXL-R1	2	1086.58	0.0057822	1	Tubulin alpha-4A chain;Tubulin alpha-8 chain;Tubulin alpha-1C chain;Tubulin alpha-3 chain;Tubulin alpha-1A chain;Tubulin alpha-1B chain;Tubulin alpha chain-like 3	P68368;Q9JJZ2;P68373;P05214;P68369;P05213;Q3UX10	QTNLVPYPR	Tuba4a;Tuba8;Tuba1c;Tuba3a;Tuba1a;Tuba1b;Tubal3	P68368	P68368	18
ATXL-R1	2	1330.71	0.0037114	1	60S ribosomal protein L18	P35980	TAVVVGTVTDDVR	Rpl18	P35980	P35980	55
ATXL-R1	3	1443.75	0.0029117	1	Laminin subunit alpha-1	P19137	QTARKDFQPPVSA	Lama1	P19137	P19137	39
ATXL-R1	2	951.441	0.0025904	1	Vimentin	P20152	FGGSGTSSRP	Vim	P20152	P20152	43
ATXL-R1	2	1222.7	0.002399	1	Laminin subunit beta-1	P02469	ANLGPGVIVVER	Lamb1	P02469	P02469	16
ATXL-R1	2	1137.51	0.0023429	1	Vimentin	P20152	SFRQDVDNAS	Vim	P20152	P20152	43
ATXL-R1	2	1257.73	0.0018335	1	Laminin subunit alpha-1	P19137	LVEHVPGRPVR	Lama1	P19137	P19137	39
ATXL-R1	2	1529.73	0.0017257	1	Laminin subunit beta-1	P02469	AIKQADEDIQGTQN	Lamb1	P02469	P02469	16
ATXL-R1	2	1653.8	0.0013917	1	Actin, cytoplasmic 2;Actin, cytoplasmic 2, N-terminally processed;Actin, cytoplasmic 1;Actin, cytoplasmic 1, N-terminally processed	P63260;P60710	TVLSGGTTMYPGIADR	Actg1;Actb	P63260	P63260	70
ATXL-R1	3	1329.63	0.001283	1	Prolyl 3-hydroxylase 1	Q3V1T4-3;Q3V1T4	FSSGTENPHGVKA	Lepre1	Q3V1T4-3	Q3V1T4-3	107
ATXL-R1	2	1028.56	0.0012512	1	Actin, cytoplasmic 2;Actin, cytoplasmic 2, N-terminally processed;Actin, cytoplasmic 1;Actin, cytoplasmic 1, N-terminally processed;Actin, gamma-enteric smooth muscle;Actin, alpha cardiac muscle 1;Actin, aortic smooth muscle;Beta-actin-like protein 2;Actin, alpha skeletal muscle	P63260;P60710;P63268;P68033;P62737;Q8BFZ3;P68134	QVITIGNER	Actg1;Actb;Actg2;Actc1;Acta2;Actbl2;Acta1	P63260	P63260	70
ATXL-R1	3	1499.75	0.0011901	1	Heterogeneous nuclear ribonucleoprotein F;Heterogeneous nuclear ribonucleoprotein F, N-terminally processed	Q9Z2X1-2;Q9Z2X1	SVQRPGPYDRPGTA	Hnrnpf	Q9Z2X1-2	Q9Z2X1-2	164
ATXL-R1	2	968.456	0.0011088	1	Nidogen-1	P10493	ASLHGGEPTT	Nid1	P10493	P10493	29
ATXL-R1	2	1228.64	0.00086868	1	Laminin subunit gamma-1	P02468	LQNIRNTIEE	Lamc1	P02468	P02468	15
ATXL-R1	2	1280.69	0.00086717	1	Fibrinogen beta chain;Fibrinopeptide B;Fibrinogen beta chain	Q8K0E8	LRPAPPPISGGGY	Fgb	Q8K0E8	Q8K0E8	132
ATXL-R1	2	1132.51	0.00078628	1	Glyceraldehyde-3-phosphate dehydrogenase	P16858	HSSTFDAGAGIA	Gapdh	P16858	P16858	38
ATXL-R1	2	1211.64	0.00064288	1	40S ribosomal protein S5;40S ribosomal protein S5, N-terminally processed	P97461	ATPAVAETPDIK	Rps5	P97461	P97461	94
ATXL-R1	2	1210.53	0.00064135	1	Laminin subunit gamma-1	P02468	MVTDQAFEDR	Lamc1	P02468	P02468	15
ATXL-R1	2	970.508	0.00047055	1	Procollagen-lysine,2-oxoglutarate 5-dioxygenase 2	Q9R0B9	VAINGNGPTK	Plod2	Q9R0B9	Q9R0B9	160
ATXL-R1	2	1338.64	0.00043567	1	Laminin subunit alpha-1;Laminin subunit alpha-2	P19137;Q60675	LINGRPSADDPSP	Lama1;Lama2	P19137	P19137	39
ATXL-R1	2	1270.57	0.0004041	1	Laminin subunit gamma-1	P02468	HEATDYPWRP	Lamc1	P02468	P02468	15
ATXL-R1	2	1360.75	0.00029259	1	Heterogeneous nuclear ribonucleoproteins C1/C2	Q9Z204-4;Q9Z204-3;Q9Z204-2;Q9Z204-5;Q9Z204	SYPARVPPPPPIA	Hnrnpc	Q9Z204-4	Q9Z204-4	163
ATXL-R1	2	989.533	0.00024509	1	Laminin subunit alpha-1	P19137	ISMEVGRKA	Lama1	P19137	P19137	39
ATXL-R1	2	1036.57	0.00021672	1	Laminin subunit alpha-1	P19137	HADIIIKGNG	Lama1	P19137	P19137	39
ATXL-R1	2	1144.61	0.00012911	1	Laminin subunit gamma-1	P02468	IRNTIEETGI	Lamc1	P02468	P02468	15
ATXL-R1	2	1082.54	9.0728e-05	1	Transcription intermediary factor 1-beta	Q62318	LTEGPGAEGPR	Trim28	Q62318	Q62318	115
ATXL-R1	2	1038.53	2.1777e-05	1	Protein disulfide-isomerase	P09103	ITSNSGVFSK	P4hb	P09103	P09103	24
ATXL-R1	3	1412.72	2.0428e-05	1	Heterogeneous nuclear ribonucleoprotein F;Heterogeneous nuclear ribonucleoprotein F, N-terminally processed	Q9Z2X1-2;Q9Z2X1	VQRPGPYDRPGTA	Hnrnpf	Q9Z2X1-2	Q9Z2X1-2	164
ATXL-R1	2	1637.81	1.3856e-05	1	Actin, cytoplasmic 2;Actin, cytoplasmic 2, N-terminally processed;Actin, cytoplasmic 1;Actin, cytoplasmic 1, N-terminally processed	P63260;P60710	TVLSGGTTMYPGIADR	Actg1;Actb	P63260	P63260	70
ATXL-R1	2	1212.64	7.4453e-06	1	60S ribosomal protein L30	P62889	IIDPGDSDIIR	Rpl30	P62889	P62889	83
ATXL-R1	3	1579.98	4.5056e-06	1	78 kDa glucose-regulated protein	P20029	KLIPRNTVVPTKKS	Hspa5	P20029	P20029	42
ATXL-R1	2	1260.72	1.117e-06	1	Elongation factor 1-alpha 1;Elongation factor 1-alpha 2	P10126;P62631	VIILNHPGQISA	Eef1a1;Eef1a2	P10126	P10126	28
ATXL-R1	2	1379.72	7.6255e-07	1	Laminin subunit gamma-1	P02468	HKQEADDIVRVA	Lamc1	P02468	P02468	15
ATXL-R1	2	1232.59	1.4333e-07	1	60 kDa heat shock protein, mitochondrial	P63038;P63038-2	VGGTSDVEVNEK	Hspd1	P63038	P63038	87
ATXL-R1	2	975.466	7.6142e-08	1	Laminin subunit beta-1	P02469	IEDPYSPR	Lamb1	P02469	P02469	16
ATXL-R1	2	1117.48	5.7794e-09	1	Tubulin beta-4B chain;Tubulin beta-5 chain;Tubulin beta-4A chain;Tubulin beta-2B chain;Tubulin beta-2A chain;Tubulin beta-6 chain;Tubulin beta-3 chain;Tubulin beta-1 chain	P68372;P99024;Q9D6F9;Q9CWF2;Q7TMM9;Q922F4;Q9ERD7;CON__ENSEMBL:ENSBTAP00000025008;A2AQ07	HSLGGGTGSGMGT	Tubb4b;Tubb5;Tubb4a;Tubb2b;Tubb2a;Tubb6;Tubb3;Tubb1	P68372	P68372	90
ATXL-R1	2	1036.49	5.7606e-16	1	Vimentin	P20152	ANYQDTIGR	Vim	P20152	P20152	43
ATXL-R2	2	1130.56	0.0093444	1	Laminin subunit gamma-1	P02468	LGNAAADATEAK	Lamc1	P02468	P02468	15
ATXL-R2	2	901.487	0.007473	1	40S ribosomal protein S6	P62754	LTDTTVPR	Rps6	P62754	P62754	79
ATXL-R2	2	1222.7	0.0073597	1	Laminin subunit beta-1	P02469	ANLGPGVIVVER	Lamb1	P02469	P02469	16
ATXL-R2	2	1501.78	0.0072451	1	Transcription intermediary factor 1-beta	Q62318	AIGAPPAAPEGPETKP	Trim28	Q62318	Q62318	115
ATXL-R2	3	1205.65	0.0070338	1	Ubiquilin-1;Ubiquilin-2	Q8R317-2;Q8R317;Q9QZM0	LIQRNPEISH	Ubqln1;Ubqln2	Q8R317-2	Q8R317-2	136
ATXL-R2	2	1160.63	0.0066779	1	Hemoglobin subunit beta-1;Hemoglobin subunit beta-2;Hemoglobin subunit epsilon-Y2	P02088;P02089;CON__P02070;CON__Q3SX09;P02104	LVVYPWTQR	Hbb-b1;Hbb-b2;Hbb-y	P02088	P02088	13
ATXL-R2	2	1036.52	0.006677	1	Laminin subunit beta-1	P02469	STEGEVIFR	Lamb1	P02469	P02469	16
ATXL-R2	2	1028.56	0.0063518	1	Actin, cytoplasmic 2;Actin, cytoplasmic 2, N-terminally processed;Actin, cytoplasmic 1;Actin, cytoplasmic 1, N-terminally processed;Actin, gamma-enteric smooth muscle;Actin, alpha cardiac muscle 1;Actin, aortic smooth muscle;Beta-actin-like protein 2;Actin, alpha skeletal muscle	P63260;P60710;P63268;P68033;P62737;Q8BFZ3;P68134	QVITIGNER	Actg1;Actb;Actg2;Actc1;Acta2;Actbl2;Acta1	P63260	P63260	70
ATXL-R2	2	1653.8	0.0062771	1	Actin, cytoplasmic 2;Actin, cytoplasmic 2, N-terminally processed;Actin, cytoplasmic 1;Actin, cytoplasmic 1, N-terminally processed	P63260;P60710	TVLSGGTTMYPGIADR	Actg1;Actb	P63260	P63260	70
ATXL-R2	2	1028.51	0.006198	1	Heat shock cognate 71 kDa protein;Heat shock 70 kDa protein 1-like;Heat shock 70 kDa protein 1A;Heat shock 70 kDa protein 1B;Heat shock-related 70 kDa protein 2	P63017;P16627;Q61696;P17879;P17156	LNKSINPDE	Hspa8;Hspa1l;Hspa1a;Hspa1b;Hspa2	P63017	P63017	86
ATXL-R2	2	1388.78	0.0037227	1	Elongation factor 1-alpha 1;Elongation factor 1-alpha 2	P10126;P62631	QVIILNHPGQISA	Eef1a1;Eef1a2	P10126	P10126	28
ATXL-R2	2	1036.57	0.0035673	1	Laminin subunit alpha-1	P19137	HADIIIKGNG	Lama1	P19137	P19137	39
ATXL-R2	2	1036.49	0.003557	1	Vimentin	P20152	ANYQDTIGR	Vim	P20152	P20152	43
ATXL-R2	2	1529.67	0.0034511	1	Laminin subunit beta-1	P02469	SRDPYHETLNPDS	Lamb1	P02469	P02469	16
ATXL-R2	2	865.466	0.0031887	1	Laminin subunit alpha-1	P19137	ALLHAPTGS	Lama1	P19137	P19137	39
ATXL-R2	2	1218.62	0.003002	1	Calreticulin	P14211	LIVRPDNTYE	Calr	P14211	P14211	35
ATXL-R2	2	943.524	0.0028332	1	Histone H2A.V;Histone H2A.Z;Histone H2A type 1-H;Histone H2A.J;Histone H2A type 2-C;Histone H2A type 1-K;Histone H2A type 1-F;Histone H2A type 3;Histone H2A type 2-A;Histone H2A type 1;Histone H2AX;Histone H2A type 2-B	Q3THW5;P0C0S6;Q8CGP6;Q8R1M2;Q64523;Q8CGP7;Q8CGP5;Q8BFU2;Q6GSS7;P22752;P27661;Q64522	AGLQFPVGR	H2afv;H2afz;Hist1h2ah;H2afj;Hist2h2ac;Hist1h2ak;Hist1h2af;Hist3h2a;Hist2h2aa1;Hist1h2ab;H2afx;Hist2h2ab	Q3THW5;Q8CGP6	Q8CGP6	46;27
ATXL-R2	2	911.519	0.0027319	1	Elongation factor 1-alpha 1;Elongation factor 1-alpha 2	P10126;P62631	GGIGTVPVGR	Eef1a1;Eef1a2	P10126	P10126	28
ATXL-R2	2	989.533	0.0026111	1	Laminin subunit alpha-1	P19137	ISMEVGRKA	Lama1	P19137	P19137	39
ATXL-R2	2	1167.62	0.0024309	1	Lamin-B1	P14733	ASAPATPLSPTR	Lmnb1	P14733	P14733	36
ATXL-R2	3	1329.63	0.0023452	1	Prolyl 3-hydroxylase 1	Q3V1T4-3;Q3V1T4	FSSGTENPHGVKA	Lepre1	Q3V1T4-3	Q3V1T4-3	107
ATXL-R2	3	1492.79	0.0020422	1	Laminin subunit alpha-1	P19137	ANAPRPGNWILER	Lama1	P19137	P19137	39
ATXL-R2	3	1318.71	0.0019083	1	Glyceraldehyde-3-phosphate dehydrogenase	P16858	LEKPAKYDDIK	Gapdh	P16858	P16858	38
ATXL-R2	2	1257.73	0.0018335	1	Laminin subunit alpha-1	P19137	LVEHVPGRPVR	Lama1	P19137	P19137	39
ATXL-R2	2	1115.58	0.0015094	1	60S ribosomal protein L3	P27659	IQVNGGTVAEK	Rpl3	P27659	P27659	50
ATXL-R2	2	1751.85	0.001074	1	Actin, cytoplasmic 2;Actin, cytoplasmic 2, N-terminally processed;Actin, cytoplasmic 1;Actin, cytoplasmic 1, N-terminally processed	P63260;P60710	NTVLSGGTTMYPGIADR	Actg1;Actb	P63260	P63260	70
ATXL-R2	2	1144.61	0.00070875	1	Laminin subunit gamma-1	P02468	IRNTIEETGI	Lamc1	P02468	P02468	15
ATXL-R2	2	1109.55	0.00066946	1	Fibrinogen alpha chain;Fibrinopeptide A;Fibrinogen alpha chain	E9PV24-2;E9PV24	LSERHPDLSG	Fga	E9PV24-2	E9PV24-2	4
ATXL-R2	2	1082.54	0.00050177	1	Transcription intermediary factor 1-beta	Q62318	LTEGPGAEGPR	Trim28	Q62318	Q62318	115
ATXL-R2	2	1338.64	0.00043567	1	Laminin subunit alpha-1;Laminin subunit alpha-2	P19137;Q60675	LINGRPSADDPSP	Lama1;Lama2	P19137	P19137	39
ATXL-R2	3	1257.73	0.00039618	1	Laminin subunit alpha-1	P19137	LVEHVPGRPVR	Lama1	P19137	P19137	39
ATXL-R2	2	1130.65	0.0003536	1	Laminin subunit alpha-1	P19137	IKEITEKVAT	Lama1	P19137	P19137	39
ATXL-R2	2	1003.55	0.00026701	1	Laminin subunit beta-1	P02469	VVTTFAPNR	Lamb1	P02469	P02469	16
ATXL-R2	3	1336.69	0.00017306	1	Laminin subunit beta-1	P02469	LDGELDEKYKK	Lamb1	P02469	P02469	16
ATXL-R2	2	1024.6	0.00014907	1	Elongation factor 1-alpha 1;Elongation factor 1-alpha 2	P10126;P62631	IGGIGTVPVGR	Eef1a1;Eef1a2	P10126	P10126	28
ATXL-R2	2	975.466	0.00013074	1	Laminin subunit beta-1	P02469	IEDPYSPR	Lamb1	P02469	P02469	16
ATXL-R2	2	1189.62	0.00011588	1	Laminin subunit beta-1	P02469	QVEVKLTDTAS	Lamb1	P02469	P02469	16
ATXL-R2	3	1499.75	6.9563e-05	1	Heterogeneous nuclear ribonucleoprotein F;Heterogeneous nuclear ribonucleoprotein F, N-terminally processed	Q9Z2X1-2;Q9Z2X1	SVQRPGPYDRPGTA	Hnrnpf	Q9Z2X1-2	Q9Z2X1-2	164
ATXL-R2	2	1280.69	6.6736e-05	1	Fibrinogen beta chain;Fibrinopeptide B;Fibrinogen beta chain	Q8K0E8	LRPAPPPISGGGY	Fgb	Q8K0E8	Q8K0E8	132
ATXL-R2	2	1232.59	5.2189e-05	1	60 kDa heat shock protein, mitochondrial	P63038;P63038-2	VGGTSDVEVNEK	Hspd1	P63038	P63038	87
ATXL-R2	2	1212.64	4.4128e-05	1	60S ribosomal protein L30	P62889	IIDPGDSDIIR	Rpl30	P62889	P62889	83
ATXL-R2	3	1944.05	2.1491e-05	1	Clathrin heavy chain 1	Q68FD5	LHIIEVGTPPTGNQPFPK	Cltc	Q68FD5	Q68FD5	118
ATXL-R2	2	1529.73	6.8597e-06	1	Laminin subunit beta-1	P02469	AIKQADEDIQGTQN	Lamb1	P02469	P02469	16
ATXL-R2	3	1412.72	8.3723e-08	1	Heterogeneous nuclear ribonucleoprotein F;Heterogeneous nuclear ribonucleoprotein F, N-terminally processed	Q9Z2X1-2;Q9Z2X1	VQRPGPYDRPGTA	Hnrnpf	Q9Z2X1-2	Q9Z2X1-2	164
ATXL-R2	2	1132.51	3.4825e-09	1	Glyceraldehyde-3-phosphate dehydrogenase	P16858	HSSTFDAGAGIA	Gapdh	P16858	P16858	38
ATXL-R2	2	1117.48	1.169e-09	1	Tubulin beta-4B chain;Tubulin beta-5 chain;Tubulin beta-4A chain;Tubulin beta-2B chain;Tubulin beta-2A chain;Tubulin beta-6 chain;Tubulin beta-3 chain;Tubulin beta-1 chain	P68372;P99024;Q9D6F9;Q9CWF2;Q7TMM9;Q922F4;Q9ERD7;CON__ENSEMBL:ENSBTAP00000025008;A2AQ07	HSLGGGTGSGMGT	Tubb4b;Tubb5;Tubb4a;Tubb2b;Tubb2a;Tubb6;Tubb3;Tubb1	P68372	P68372	90
ATXL-R2	2	1637.81	3.7547e-13	1	Actin, cytoplasmic 2;Actin, cytoplasmic 2, N-terminally processed;Actin, cytoplasmic 1;Actin, cytoplasmic 1, N-terminally processed	P63260;P60710	TVLSGGTTMYPGIADR	Actg1;Actb	P63260	P63260	70
BATXH-R1	3	1590.8	0.0094202	1	78 kDa glucose-regulated protein	P20029	LTSNPENTVFDAKR	Hspa5	P20029	P20029	42
BATXH-R1	2	1322.65	0.0092264	1	60 kDa heat shock protein, mitochondrial	P63038;P63038-2	LNLEDVQAHDLG	Hspd1	P63038	P63038	87
BATXH-R1	2	1160.63	0.0073343	1	Hemoglobin subunit beta-1;Hemoglobin subunit beta-2;Hemoglobin subunit epsilon-Y2	P02088;P02089;CON__P02070;CON__Q3SX09;P02104	LVVYPWTQR	Hbb-b1;Hbb-b2;Hbb-y	P02088	P02088	13
BATXH-R1	2	1060.49	0.0065651	1	Heat shock protein HSP 90-alpha	P07901	HLEINPDHS	Hsp90aa1	P07901	P07901	20
BATXH-R1	2	1086.61	0.0065651	1	40S ribosomal protein S4, X isoform	P62702	TIRYPDPLI	Rps4x	P62702	P62702	78
BATXH-R1	2	865.466	0.0065587	1	Laminin subunit alpha-1	P19137	ALLHAPTGS	Lama1	P19137	P19137	39
BATXH-R1	2	1030.53	0.0064781	1	Laminin subunit gamma-1	P02468	ISQDLEKQA	Lamc1	P02468	P02468	15
BATXH-R1	3	1359.71	0.0059088	1	Glyceraldehyde-3-phosphate dehydrogenase	P16858	IFQERDPTNIK	Gapdh	P16858	P16858	38
BATXH-R1	2	1200.63	0.0059088	1	Plasminogen;Plasmin heavy chain A;Activation peptide;Angiostatin;Plasmin heavy chain A, short form;Plasmin light chain B	P20918	IFTPQTNPRAG	Plg	P20918	P20918	45
BATXH-R1	2	1024.6	0.0059088	1	Elongation factor 1-alpha 1;Elongation factor 1-alpha 2	P10126;P62631	IGGIGTVPVGR	Eef1a1;Eef1a2	P10126	P10126	28
BATXH-R1	2	1090.54	0.0054422	1	Laminin subunit alpha-1	P19137	LWDLGSGSTR	Lama1	P19137	P19137	39
BATXH-R1	2	900.503	0.0049554	1	Actin, cytoplasmic 2;Actin, cytoplasmic 2, N-terminally processed;Actin, cytoplasmic 1;Actin, cytoplasmic 1, N-terminally processed;Actin, gamma-enteric smooth muscle;Actin, alpha cardiac muscle 1;Actin, aortic smooth muscle;Beta-actin-like protein 2;Actin, alpha skeletal muscle	P63260;P60710;P63268;P68033;P62737;Q8BFZ3;P68134	VITIGNER	Actg1;Actb;Actg2;Actc1;Acta2;Actbl2;Acta1	P63260	P63260	70
BATXH-R1	2	1451.69	0.0049137	1	Protein disulfide-isomerase	P09103	TVIDYNGERTLDG	P4hb	P09103	P09103	24
BATXH-R1	2	1338.64	0.0041132	1	Laminin subunit alpha-1;Laminin subunit alpha-2	P19137;Q60675	LINGRPSADDPSP	Lama1;Lama2	P19137	P19137	39
BATXH-R1	2	1082.54	0.0035948	1	Transcription intermediary factor 1-beta	Q62318	LTEGPGAEGPR	Trim28	Q62318	Q62318	115
BATXH-R1	2	1012.52	0.0029771	1	Citrate synthase, mitochondrial	Q9CZU6	VLDPDEGIR	Cs	Q9CZU6	Q9CZU6	149
BATXH-R1	2	1240.62	0.0017275	1	Nidogen-1	P10493	AGGADAQRPTLQG	Nid1	P10493	P10493	29
BATXH-R1	2	1498.87	0.0010749	1	Laminin subunit gamma-1	P02468	LIEIASRELEKAK	Lamc1	P02468	P02468	15
BATXH-R1	2	1548.75	0.001049	1	Heat shock cognate 71 kDa protein;Heat shock 70 kDa protein 1-like;Heat shock 70 kDa protein 1A;Heat shock 70 kDa protein 1B;Heat shock-related 70 kDa protein 2	P63017;P16627;Q61696;P17879;P17156	IIANDQGNRTTPSY	Hspa8;Hspa1l;Hspa1a;Hspa1b;Hspa2	P63017	P63017	86
BATXH-R1	2	1233.65	0.00068716	1	Tubulin alpha-4A chain;Tubulin alpha-8 chain;Tubulin alpha-1C chain;Tubulin alpha-3 chain;Tubulin alpha-1A chain;Tubulin alpha-1B chain;Tubulin alpha chain-like 3	P68368;Q9JJZ2;P68373;P05214;P68369;P05213;Q3UX10	FQTNLVPYPR	Tuba4a;Tuba8;Tuba1c;Tuba3a;Tuba1a;Tuba1b;Tubal3	P68368	P68368	18
BATXH-R1	2	1166.55	0.00067072	1	Protein disulfide-isomerase A6	Q922R8	LTDDTFDKNV	Pdia6	Q922R8	Q922R8	141
BATXH-R1	2	1038.53	0.00064135	1	Protein disulfide-isomerase	P09103	ITSNSGVFSK	P4hb	P09103	P09103	24
BATXH-R1	2	1055.54	0.00056058	1	Nidogen-1	P10493	ADAQRPTLQG	Nid1	P10493	P10493	29
BATXH-R1	2	1210.53	0.00047741	1	Laminin subunit gamma-1	P02468	MVTDQAFEDR	Lamc1	P02468	P02468	15
BATXH-R1	2	1004.49	0.00041714	1	78 kDa glucose-regulated protein	P20029	VAFTPEGER	Hspa5	P20029	P20029	42
BATXH-R1	4	2039.19	0.00031474	1	78 kDa glucose-regulated protein	P20029	VMTKLIPRNTVVPTKKSQ	Hspa5	P20029	P20029	42
BATXH-R1	3	1364.73	0.00027034	1	Laminin subunit alpha-1	P19137	IRSQQDVLGGHR	Lama1	P19137	P19137	39
BATXH-R1	2	1339.63	7.1533e-05	1	Tubulin beta-4B chain;Tubulin beta-5 chain;Tubulin beta-4A chain	P68372;P99024;Q9D6F9	VISDEHGIDPTGT	Tubb4b;Tubb5;Tubb4a	P68372	P68372	90
BATXH-R1	3	1286.73	2.3499e-05	1	40S ribosomal protein S3	P62908	IGPKKPLPDHVS	Rps3	P62908	P62908	84
BATXH-R1	2	1573.85	6.6866e-08	1	Glyceraldehyde-3-phosphate dehydrogenase	P16858	ITIFQERDPTNIK	Gapdh	P16858	P16858	38
BATXH-R1	2	981.478	3.9235e-10	1	Laminin subunit alpha-1	P19137	ANAPRPGNW	Lama1	P19137	P19137	39
BATXH-R1	2	1073.55	3.2673e-17	1	78 kDa glucose-regulated protein	P20029	ITITNDQNR	Hspa5	P20029	P20029	42
BATXH-R2	3	1286.73	0.009666	1	40S ribosomal protein S3	P62908	IGPKKPLPDHVS	Rps3	P62908	P62908	84
BATXH-R2	2	1305.66	0.0091981	1	Peptidyl-prolyl cis-trans isomerase FKBP10	Q61576	LVSREDGLPTGY	Fkbp10	Q61576	Q61576	114
BATXH-R2	2	1160.63	0.0091718	1	Hemoglobin subunit beta-1;Hemoglobin subunit beta-2;Hemoglobin subunit epsilon-Y2	P02088;P02089;CON__P02070;CON__Q3SX09;P02104	LVVYPWTQR	Hbb-b1;Hbb-b2;Hbb-y	P02088	P02088	13
BATXH-R2	2	1038.53	0.0072454	1	Protein disulfide-isomerase	P09103	ITSNSGVFSK	P4hb	P09103	P09103	24
BATXH-R2	3	1405.72	0.0068623	1	Nesprin-2	Q6ZWQ0	LRQYQNIKNNL	Syne2	Q6ZWQ0	Q6ZWQ0	120
BATXH-R2	2	1004.49	0.0066779	1	78 kDa glucose-regulated protein	P20029	VAFTPEGER	Hspa5	P20029	P20029	42
BATXH-R2	2	1083.6	0.0066377	1	Laminin subunit alpha-1	P19137	DLDPIVTRR	Lama1	P19137	P19137	39
BATXH-R2	2	1089.58	0.0063022	1	Clathrin heavy chain 1	Q68FD5	VLLESNPYR	Cltc	Q68FD5	Q68FD5	118
BATXH-R2	2	1086.61	0.0061285	1	40S ribosomal protein S4, X isoform	P62702	TIRYPDPLI	Rps4x	P62702	P62702	78
BATXH-R2	2	1075.59	0.0056647	1	10 kDa heat shock protein, mitochondrial	Q64433	VLLPEYGGTK	Hspe1	Q64433	Q64433	117
BATXH-R2	2	998.515	0.0049761	1	Nidogen-1	P10493	ADAQRPTLQ	Nid1	P10493	P10493	29
BATXH-R2	3	1573.85	0.0048364	1	Glyceraldehyde-3-phosphate dehydrogenase	P16858	ITIFQERDPTNIK	Gapdh	P16858	P16858	38
BATXH-R2	2	865.466	0.0046811	1	Laminin subunit alpha-1	P19137	ALLHAPTGS	Lama1	P19137	P19137	39
BATXH-R2	2	1536.76	0.0039807	1	Actin, cytoplasmic 2;Actin, cytoplasmic 2, N-terminally processed;Actin, cytoplasmic 1;Actin, cytoplasmic 1, N-terminally processed;Actin, gamma-enteric smooth muscle;Actin, alpha cardiac muscle 1;Actin, aortic smooth muscle	P63260;P60710;P63268;P68033;P62737	VLSGGTTMYPGIADR	Actg1;Actb;Actg2;Actc1;Acta2	P63260	P63260	70
BATXH-R2	3	1865.97	0.0034158	1	Laminin subunit alpha-1	P19137	LIAKGREWVDAAGTHTAA	Lama1	P19137	P19137	39
BATXH-R2	2	1338.64	0.002087	1	Laminin subunit alpha-1;Laminin subunit alpha-2	P19137;Q60675	LINGRPSADDPSP	Lama1;Lama2	P19137	P19137	39
BATXH-R2	2	1024.6	0.0015273	1	Elongation factor 1-alpha 1;Elongation factor 1-alpha 2	P10126;P62631	IGGIGTVPVGR	Eef1a1;Eef1a2	P10126	P10126	28
BATXH-R2	2	1280.69	0.00090643	1	Fibrinogen beta chain;Fibrinopeptide B;Fibrinogen beta chain	Q8K0E8	LRPAPPPISGGGY	Fgb	Q8K0E8	Q8K0E8	132
BATXH-R2	2	988.571	0.00068086	1	Histone H4	P62806	VFLENVIR	Hist1h4a	P62806	P62806	80
BATXH-R2	2	1211.52	0.00064978	1	Laminin subunit beta-1	P02469	YHETLNPDSH	Lamb1	P02469	P02469	16
BATXH-R2	3	1364.73	0.00027034	1	Laminin subunit alpha-1	P19137	IRSQQDVLGGHR	Lama1	P19137	P19137	39
BATXH-R2	2	1193.55	0.00024643	1	Calreticulin	P14211	FLDGDAWTNR	Calr	P14211	P14211	35
BATXH-R2	3	1314.61	0.00016548	1	Hemoglobin subunit alpha	P01942	SHHPADFTPAVH	Hba	P01942	P01942	12
BATXH-R2	2	1272.69	3.3736e-05	1	Laminin subunit beta-1	P02469	LDKTVKELAEQ	Lamb1	P02469	P02469	16
BATXH-R2	2	1332.67	1.5103e-06	1	Glyceraldehyde-3-phosphate dehydrogenase	P16858	ITIFQERDPTN	Gapdh	P16858	P16858	38
BATXH-R2	2	1090.54	5.3455e-07	1	Laminin subunit alpha-1	P19137	LWDLGSGSTR	Lama1	P19137	P19137	39
BATXH-R2	3	1492.79	9.9774e-08	1	Laminin subunit alpha-1	P19137	IRSQQDVLGGHRQ	Lama1	P19137	P19137	39
BATXH-R2	2	1573.85	3.3491e-08	1	Glyceraldehyde-3-phosphate dehydrogenase	P16858	ITIFQERDPTNIK	Gapdh	P16858	P16858	38
BATXH-R2	3	1482.74	1.8336e-09	1	Laminin subunit alpha-1	P19137	IEVHVNSGDGTSLR	Lama1	P19137	P19137	39
BATXH-R2	2	1359.71	1.4763e-09	1	Glyceraldehyde-3-phosphate dehydrogenase	P16858	IFQERDPTNIK	Gapdh	P16858	P16858	38
Control-R1	3	1647.86	0.0099079	1	40S ribosomal protein S20	P60867	DTGKTPVEPEVAIHR	Rps20	P60867	P60867	71
Control-R1	3	1241.69	0.0094165	1	Histone H2A.V;Histone H2A.Z	Q3THW5;P0C0S6	ATIAGGGVIPHIH	H2afv;H2afz	Q3THW5	Q3THW5	27
Control-R1	2	988.571	0.0077103	1	Histone H4	P62806	VFLENVIR	Hist1h4a	P62806	P62806	80
Control-R1	3	1248.65	0.0070338	1	Prolyl 4-hydroxylase subunit alpha-1	Q60715-2;Q60715	LLELDPEHQR	P4ha1	Q60715-2	Q60715-2	110
Control-R1	2	1038.53	0.0065671	1	Serpin H1	P19324	VVEVTHDLQ	Serpinh1	P19324	P19324	41
Control-R1	2	1146.59	0.0059219	1	60S ribosomal protein L18	P35980	FDQLALESPK	Rpl18	P35980	P35980	55
Control-R1	2	1779.83	0.0055744	1	Protein disulfide-isomerase	P09103	VDATEESDLAQQYGVR	P4hb	P09103	P09103	24
Control-R1	2	1269.73	0.005571	1	Aspartate aminotransferase, mitochondrial	P05202	IAATILTSPDLR	Got2	P05202	P05202	17
Control-R1	2	1481.67	0.0052966	1	60S ribosomal protein L8	P62918	GVAMNPVEHPFGGGN	Rpl8	P62918	P62918	85
Control-R1	2	975.466	0.0049554	1	Laminin subunit beta-1	P02469	IEDPYSPR	Lamb1	P02469	P02469	16
Control-R1	3	1380.85	0.0046536	1	40S ribosomal protein S13	P62301	KGLTPSQIGVILR	Rps13	P62301	P62301	77
Control-R1	3	1208.63	0.0041603	1	Laminin subunit alpha-1	P19137	IRSQQDVLGGH	Lama1	P19137	P19137	39
Control-R1	3	1777.86	0.0039086	1	Heterogeneous nuclear ribonucleoprotein F;Heterogeneous nuclear ribonucleoprotein F, N-terminally processed	Q9Z2X1-2;Q9Z2X1	FMSVQRPGPYDRPGTA	Hnrnpf	Q9Z2X1-2	Q9Z2X1-2	164
Control-R1	2	1182.54	0.0037498	1	Hemoglobin subunit alpha	P01942	HFDVSHGSAQV	Hba	P01942	P01942	12
Control-R1	2	1428.71	0.0034511	1	40S ribosomal protein S14	P62264	IEDVTPIPSDSTR	Rps14	P62264	P62264	75
Control-R1	2	1328.74	0.0031148	1	Elongation factor 1-alpha 1	P10126	VETGVLKPGMVVT	Eef1a1	P10126	P10126	28
Control-R1	3	1373.69	0.0028465	1	Histone H4	P62806	VIRDAVTYTEHA	Hist1h4a	P62806	P62806	80
Control-R1	2	1029.54	0.0028332	1	Tubulin beta-4B chain;Tubulin beta-5 chain;Tubulin beta-4A chain;Tubulin beta-2B chain;Tubulin beta-2A chain;Tubulin beta-6 chain;Tubulin beta-3 chain;Tubulin beta-1 chain	P68372;P99024;Q9D6F9;Q9CWF2;Q7TMM9;Q922F4;Q9ERD7;CON__ENSEMBL:ENSBTAP00000025008;A2AQ07	AVNMVPFPR	Tubb4b;Tubb5;Tubb4a;Tubb2b;Tubb2a;Tubb6;Tubb3;Tubb1	P68372	P68372	90
Control-R1	2	1338.68	0.0016688	1	Vimentin	P20152	TYSLGSALRPSTS	Vim	P20152	P20152	43
Control-R1	3	1311.71	0.0015094	1	Laminin subunit alpha-1	P19137	DLRDLDPIVTR	Lama1	P19137	P19137	39
Control-R1	2	1113.64	0.0014724	1	Tubulin beta-4B chain;Tubulin beta-5 chain;Tubulin beta-2B chain;Tubulin beta-2A chain;Tubulin beta-6 chain;Tubulin beta-3 chain	P68372;P99024;Q9CWF2;Q7TMM9;Q922F4;Q9ERD7	LVDSVLDVVR	Tubb4b;Tubb5;Tubb2b;Tubb2a;Tubb6;Tubb3	P68372	P68372	90
Control-R1	2	1284.74	0.00095398	1	10 kDa heat shock protein, mitochondrial	Q64433	VLQATVVAVGSGGK	Hspe1	Q64433	Q64433	117
Control-R1	2	1083.6	0.00086424	1	Laminin subunit alpha-1	P19137	DLDPIVTRR	Lama1	P19137	P19137	39
Control-R1	3	1599.95	0.00085382	1	Histone H3.3;Histone H3.2;Histone H3.1;Histone H3.3C	P84244;P84228;P68433;P02301	STELLIRKLPFQR	H3f3a;Hist1h3b;Hist1h3a;H3f3c	P84244	P84244	14
Control-R1	2	1082.64	0.00075323	1	40S ribosomal protein S13	P62301	TPSQIGVILR	Rps13	P62301	P62301	77
Control-R1	3	1627.88	0.00072961	1	Malate dehydrogenase, mitochondrial	P08249	GLDPARVNVPVIGGHAG	Mdh2	P08249	P08249	23
Control-R1	2	1467.77	0.00058088	1	Apolipoprotein A-I;Proapolipoprotein A-I;Truncated apolipoprotein A-I	Q00623	VAPLGAELQESARQ	Apoa1	Q00623	Q00623	97
Control-R1	2	1429.68	0.00045644	1	78 kDa glucose-regulated protein	P20029	TWNDPSVQQDIK	Hspa5	P20029	P20029	42
Control-R1	2	1953.06	0.00039126	1	Actin, cytoplasmic 2;Actin, cytoplasmic 2, N-terminally processed;Actin, cytoplasmic 1;Actin, cytoplasmic 1, N-terminally processed	P63260;P60710	VAPEEHPVLLTEAPLNPK	Actg1;Actb	P63260	P63260	70
Control-R1	2	1393.68	0.00038367	1	Eukaryotic initiation factor 4A-I;Eukaryotic initiation factor 4A-II;Eukaryotic initiation factor 4A-II, N-terminally processed	P60843;P10630;P10630-2	GYDVIAQAQSGTGK	Eif4a1;Eif4a2	P60843	P60843	30
Control-R1	3	1364.73	0.00036458	1	Laminin subunit alpha-1	P19137	IRSQQDVLGGHR	Lama1	P19137	P19137	39
Control-R1	4	1853.08	0.00028294	1	40S ribosomal protein S3	P62908	IGPKKPLPDHVSIVEPK	Rps3	P62908	P62908	84
Control-R1	2	1485.67	0.00019082	1	Fibrinogen alpha chain;Fibrinopeptide A;Fibrinogen alpha chain	E9PV24-2;E9PV24	VFSEFGDSSSPATR	Fga	E9PV24-2	E9PV24-2	4
Control-R1	2	1014.57	0.00012398	1	GTP-binding nuclear protein Ran	P62827	LVLVGDGGTGK	Ran	P62827	P62827	81
Control-R1	2	1024.6	8.8492e-05	1	Elongation factor 1-alpha 1;Elongation factor 1-alpha 2	P10126;P62631	IGGIGTVPVGR	Eef1a1;Eef1a2	P10126	P10126	28
Control-R1	2	1330.71	7.2918e-05	1	60S ribosomal protein L18	P35980	TAVVVGTVTDDVR	Rpl18	P35980	P35980	55
Control-R1	3	1953.06	4.6527e-05	1	Actin, cytoplasmic 2;Actin, cytoplasmic 2, N-terminally processed;Actin, cytoplasmic 1;Actin, cytoplasmic 1, N-terminally processed	P63260;P60710	VAPEEHPVLLTEAPLNPK	Actg1;Actb	P63260	P63260	70
Control-R1	3	1842.93	2.008e-05	1	Tubulin beta-4B chain	P68372	INVYYNEATGGKYVPR	Tubb4b	P68372	P68372	90
Control-R1	3	1433.76	3.3811e-06	1	Nidogen-1	P10493	LGSPEGIALDHLGR	Nid1	P10493	P10493	29
Control-R1	3	1886.96	1.2457e-06	1	78 kDa glucose-regulated protein	P20029	VTHAVVTVPAYFNDAQR	Hspa5	P20029	P20029	42
Control-R1	2	1528.73	1.0241e-06	1	Hemoglobin subunit alpha	P01942	IGGHGAEYGAEALER	Hba	P01942	P01942	12
Control-R1	2	1095.56	5.4716e-07	1	Serpin H1	P19324	GVVEVTHDLQ	Serpinh1	P19324	P19324	41
Control-R1	3	1352.7	4.4552e-07	1	Laminin subunit beta-1	P02469	LHTLGDNLLDSR	Lamb1	P02469	P02469	16
Control-R1	2	1336.74	4.1823e-08	1	Serpin H1	P19324	HLAGLGLTEAIDK	Serpinh1	P19324	P19324	41
Control-R1	3	1968.92	2.8673e-08	1	Laminin subunit alpha-1	P19137	ALLHAPTGSYSDGQEHSIS	Lama1	P19137	P19137	39
Control-R1	3	1806.93	2.7959e-08	1	3-ketoacyl-CoA thiolase, mitochondrial	Q8BWT1	TNVSGGAIALGHPLGGSGSR	Acaa2	Q8BWT1	Q8BWT1	127
Control-R1	2	1199.59	7.976e-10	1	Hemoglobin subunit beta-1	P02088	VITAFNDGLNH	Hbb-b1	P02088	P02088	13
Control-R1	2	1179.61	4.3285e-11	1	Histone H4	P62806	ISGLIYEETR	Hist1h4a	P62806	P62806	80
Control-R1	2	1202.64	5.2324e-12	1	40S ribosomal protein SA	P14206	FAAATGATPIAGR	Rpsa	P14206	P14206	34
Control-R1	3	1528.73	1.2759e-19	1	Hemoglobin subunit alpha	P01942	IGGHGAEYGAEALER	Hba	P01942	P01942	12
Control-R1	2	1324.75	6.2239e-20	1	Histone H4	P62806	DNIQGITKPAIR	Hist1h4a	P62806	P62806	80
Control-R1	2	1092.52	3.7488e-22	1	Vimentin	P20152	FADLSEAANR	Vim	P20152	P20152	43
Control-R1	3	1815.93	2.416e-26	1	Protein disulfide-isomerase A6	Q922R8	HQSLGGQYGVQGFPTIK	Pdia6	Q922R8	Q922R8	141
Control-R1	2	1311.71	1.301e-29	1	Laminin subunit alpha-1	P19137	DLRDLDPIVTR	Lama1	P19137	P19137	39
Control-R2	3	1554.76	0.009702	1	Hemoglobin subunit alpha	P01942	FPHFDVSHGSAQVK	Hba	P01942	P01942	12
Control-R2	2	1165.68	0.0096764	1	T-complex protein 1 subunit gamma	P80318	AVAQALEVIPR	Cct3	P80318	P80318	92
Control-R2	2	799.35	0.0086107	1	60S ribosomal protein L14	Q9CR57	TDFDRF	Rpl14	Q9CR57	Q9CR57	148
Control-R2	2	1485.67	0.008397	1	Fibrinogen alpha chain;Fibrinopeptide A;Fibrinogen alpha chain	E9PV24-2;E9PV24	VFSEFGDSSSPATR	Fga	E9PV24-2	E9PV24-2	4
Control-R2	2	999.517	0.0073121	1	60S ribosomal protein L13	P47963	TGPVMPIRN	Rpl13	P47963	P47963	62
Control-R2	2	1251.65	0.0068596	1	Vimentin	P20152	TYSLGSALRPST	Vim	P20152	P20152	43
Control-R2	2	1478.75	0.0068298	1	78 kDa glucose-regulated protein	P20029	VVTVPAYFNDAQR	Hspa5	P20029	P20029	42
Control-R2	2	1271.68	0.0068278	1	Protein disulfide-isomerase A6	Q922R8	VDATVNQVLASR	Pdia6	Q922R8	Q922R8	141
Control-R2	2	911.58	0.0064749	1	60 kDa heat shock protein, mitochondrial	P63038	VGLQVVAVK	Hspd1	P63038	P63038	87
Control-R2	2	1122.46	0.0063633	1	40S ribosomal protein S2	P25444	SPYQEFTDH	Rps2	P25444	P25444	48
Control-R2	2	958.534	0.0063442	1	Serpin H1	P19324	LGLTEAIDK	Serpinh1	P19324	P19324	41
Control-R2	2	1146.59	0.0059219	1	60S ribosomal protein L18	P35980	FDQLALESPK	Rpl18	P35980	P35980	55
Control-R2	2	1199.59	0.0059088	1	Hemoglobin subunit beta-1	P02088	VITAFNDGLNH	Hbb-b1	P02088	P02088	13
Control-R2	3	1690.77	0.0052746	1	Hemoglobin subunit alpha	P01942	TYFPHFDVSHGSAQV	Hba	P01942	P01942	12
Control-R2	3	1380.85	0.0046536	1	40S ribosomal protein S13	P62301	KGLTPSQIGVILR	Rps13	P62301	P62301	77
Control-R2	3	1340.66	0.0042143	1	Alpha-2-HS-glycoprotein	P29699	VESASGETLHSPK	Ahsg	P29699	P29699	52
Control-R2	3	1270.66	0.0041158	1	Calreticulin	P14211	SDFGKFVLSSGK	Calr	P14211	P14211	35
Control-R2	2	1169.61	0.0036202	1	Laminin subunit alpha-1	P19137	DLIYVGGLPHS	Lama1	P19137	P19137	39
Control-R2	2	1075.59	0.003002	1	10 kDa heat shock protein, mitochondrial	Q64433	VLLPEYGGTK	Hspe1	Q64433	Q64433	117
Control-R2	3	1244.65	0.002894	1	ATP synthase subunit alpha, mitochondrial	Q03265	SVREPMQTGIK	Atp5a1	Q03265	Q03265	100
Control-R2	3	1599.95	0.0028104	1	Histone H3.3;Histone H3.2;Histone H3.1;Histone H3.3C	P84244;P84228;P68433;P02301	STELLIRKLPFQR	H3f3a;Hist1h3b;Hist1h3a;H3f3c	P84244	P84244	14
Control-R2	2	1214.65	0.0027094	1	60 kDa heat shock protein, mitochondrial	P63038;P63038-2	NAGVEGSLIVEK	Hspd1	P63038	P63038	87
Control-R2	3	1336.74	0.002087	1	Serpin H1	P19324	HLAGLGLTEAIDK	Serpinh1	P19324	P19324	41
Control-R2	2	957.488	0.0019728	1	Stress-70 protein, mitochondrial	P38647	VLENAEGAR	Hspa9	P38647	P38647	56
Control-R2	2	1338.68	0.0018576	1	Vimentin	P20152	TYSLGSALRPSTS	Vim	P20152	P20152	43
Control-R2	3	1777.86	0.0017079	1	Heterogeneous nuclear ribonucleoprotein F;Heterogeneous nuclear ribonucleoprotein F, N-terminally processed	Q9Z2X1-2;Q9Z2X1	FMSVQRPGPYDRPGTA	Hnrnpf	Q9Z2X1-2	Q9Z2X1-2	164
Control-R2	3	1343.68	0.0015816	1	Protein disulfide-isomerase	P09103	KSNFEEALAAHK	P4hb	P09103	P09103	24
Control-R2	3	1627.88	0.0012652	1	Malate dehydrogenase, mitochondrial	P08249	GLDPARVNVPVIGGHAG	Mdh2	P08249	P08249	23
Control-R2	3	1842.93	0.0010633	1	Tubulin beta-4B chain	P68372	INVYYNEATGGKYVPR	Tubb4b	P68372	P68372	90
Control-R2	3	1914.89	0.00087157	1	ATP synthase subunit beta, mitochondrial	P56480	IMDPNIVGNEHYDVARG	Atp5b	P56480	P56480	65
Control-R2	2	1001.48	0.00076447	1	Histone H2A type 1-H;Histone H2A.J;Histone H2A type 2-C;Histone H2A type 1-K;Histone H2A type 1-F;Histone H2A type 3;Histone H2A type 2-A;Histone H2A type 1;Histone H2AX	Q8CGP6;Q8R1M2;Q64523;Q8CGP7;Q8CGP5;Q8BFU2;Q6GSS7;P22752;P27661	IRNDEELN	Hist1h2ah;H2afj;Hist2h2ac;Hist1h2ak;Hist1h2af;Hist3h2a;Hist2h2aa1;Hist1h2ab;H2afx	Q8CGP6	Q8CGP6	46
Control-R2	2	1429.68	0.00070024	1	78 kDa glucose-regulated protein	P20029	TWNDPSVQQDIK	Hspa5	P20029	P20029	42
Control-R2	2	1246.55	0.00066946	1	Endoplasmic reticulum resident protein 29	P57759	FDTQYPYGEK	Erp29	P57759	P57759	67
Control-R2	3	1364.73	0.0006334	1	Laminin subunit alpha-1	P19137	IRSQQDVLGGHR	Lama1	P19137	P19137	39
Control-R2	2	1553.76	0.00056251	1	Vimentin	P20152	ETNLESLPLVDTHS	Vim	P20152	P20152	43
Control-R2	3	1739.91	0.00046096	1	Phosphoglycerate kinase 1;Phosphoglycerate kinase 2	P09411;P09041	VSHVSTGGGASLELLEGK	Pgk1;Pgk2	P09411	P09411	25
Control-R2	3	1352.7	0.00027034	1	Laminin subunit beta-1	P02469	LHTLGDNLLDSR	Lamb1	P02469	P02469	16
Control-R2	2	1186.67	0.00012398	1	Endoplasmin	P08113	SILFVPTSAPR	Hsp90b1	P08113	P08113	21
Control-R2	2	1327.64	9.8935e-05	1	Laminin subunit alpha-1	P19137	EASAAENPPVRTS	Lama1	P19137	P19137	39
Control-R2	2	1428.71	8.8656e-05	1	40S ribosomal protein S14	P62264	IEDVTPIPSDSTR	Rps14	P62264	P62264	75
Control-R2	2	1179.61	8.0392e-05	1	Histone H4	P62806	ISGLIYEETR	Hist1h4a	P62806	P62806	80
Control-R2	2	1024.6	5.6031e-05	1	Elongation factor 1-alpha 1;Elongation factor 1-alpha 2	P10126;P62631	IGGIGTVPVGR	Eef1a1;Eef1a2	P10126	P10126	28
Control-R2	3	1311.71	5.2914e-05	1	Laminin subunit alpha-1	P19137	DLRDLDPIVTR	Lama1	P19137	P19137	39
Control-R2	3	1953.06	3.8235e-05	1	Actin, cytoplasmic 2;Actin, cytoplasmic 2, N-terminally processed;Actin, cytoplasmic 1;Actin, cytoplasmic 1, N-terminally processed	P63260;P60710	VAPEEHPVLLTEAPLNPK	Actg1;Actb	P63260	P63260	70
Control-R2	3	1755.97	1.752e-05	1	Malate dehydrogenase, mitochondrial	P08249	GLDPARVNVPVIGGHAGK	Mdh2	P08249	P08249	23
Control-R2	3	1886.96	3.0233e-06	1	78 kDa glucose-regulated protein	P20029	VTHAVVTVPAYFNDAQR	Hspa5	P20029	P20029	42
Control-R2	2	1481.67	2.8123e-06	1	60S ribosomal protein L8	P62918	GVAMNPVEHPFGGGN	Rpl8	P62918	P62918	85
Control-R2	3	1815.93	1.3074e-06	1	Protein disulfide-isomerase A6	Q922R8	HQSLGGQYGVQGFPTIK	Pdia6	Q922R8	Q922R8	141
Control-R2	2	1038.51	6.2323e-07	1	Histone H2B type 1-P;Histone H2B type 1-K;Histone H2B type 1-C/E/G;Histone H2B type 2-B;Histone H2B type 1-H;Histone H2B type 1-B;Histone H2B type 1-M;Histone H2B type 1-F/J/L;Histone H2B type 3-A;Histone H2B type 3-B;Histone H2B type 2-E	Q8CGP2;Q8CGP1;Q6ZWY9;Q64525;Q64478;Q64475;P10854;P10853;Q8CGP2-2;Q9D2U9;Q8CGP0;Q64524	FVNDIFER	Hist1h2bp;Hist1h2bk;Hist1h2bc;Hist2h2bb;Hist1h2bh;Hist1h2bb;Hist1h2bm;Hist1h2bf;Hist3h2ba;Hist3h2bb;Hist2h2be	Q8CGP2	Q8CGP2	31
Control-R2	2	1328.74	1.3862e-07	1	Elongation factor 1-alpha 1	P10126	VETGVLKPGMVVT	Eef1a1	P10126	P10126	28
Control-R2	2	1330.71	1.1547e-07	1	60S ribosomal protein L18	P35980	TAVVVGTVTDDVR	Rpl18	P35980	P35980	55
Control-R2	2	1311.71	2.2103e-08	1	Laminin subunit alpha-1	P19137	DLRDLDPIVTR	Lama1	P19137	P19137	39
Control-R2	2	1509.83	2.1433e-09	1	60S ribosomal protein L13	P47963	LATQLTGPVMPIRN	Rpl13	P47963	P47963	62
Control-R2	2	1343.71	1.7868e-09	1	60 kDa heat shock protein, mitochondrial	P63038	TVIIEQSWGSPK	Hspd1	P63038	P63038	87
Control-R2	2	1284.74	1.3803e-09	1	10 kDa heat shock protein, mitochondrial	Q64433	VLQATVVAVGSGGK	Hspe1	Q64433	Q64433	117
Control-R2	2	1779.83	5.806e-10	1	Protein disulfide-isomerase	P09103	VDATEESDLAQQYGVR	P4hb	P09103	P09103	24
Control-R2	2	1114.56	3.9505e-10	1	Vimentin;Desmin	P20152;P31001	VELQELNDR	Vim;Des	P20152	P20152	43
Control-R2	2	1324.75	2.1837e-10	1	Histone H4	P62806	DNIQGITKPAIR	Hist1h4a	P62806	P62806	80
Control-R2	3	1412.72	1.5164e-15	1	Heterogeneous nuclear ribonucleoprotein F;Heterogeneous nuclear ribonucleoprotein F, N-terminally processed	Q9Z2X1-2;Q9Z2X1	VQRPGPYDRPGTA	Hnrnpf	Q9Z2X1-2	Q9Z2X1-2	164
Control-R2	2	975.466	5.4361e-19	1	Laminin subunit beta-1	P02469	IEDPYSPR	Lamb1	P02469	P02469	16
Control-R2	2	1336.74	7.7112e-28	1	Serpin H1	P19324	HLAGLGLTEAIDK	Serpinh1	P19324	P19324	41
*Only peptides with Posterior Error Probability values ≤ 0.01 are shown.
