# Supplementary material for: Inflammatory Reaction Induced by Two Metalloproteinases Isolated from Bothrops atrox Venom and by Fragments Generated from the Hydrolysis of Basement Membrane Components
Source: Toxins (Basel). 2020 Feb 2;12(2):96. doi: 10.3390/toxins12020096 (PMC7076977; doi:10.3390/toxins12020096)
Supplement: Supplementary file 1 [file toxins-12-00096-s001.zip › Supplementary Table 2.xlsx]

## Sheet: Final_table_peptidome_matrigel
Table S2. Proteins present in Matrigel and identified as cleaved by ATXL and BATXH by LC-MS/MS*.
			MS/MS Count						Identification/Sample
Protein names	Protein ID	Peptide Sequences	ATXL-R1	ATXL-R2	BATXH-R1	BATXH-R2	Control-R1	Control-R2	ATXL-R1	ATXL-R2	BATXH-R1	BATXH-R2	Control-R1	Control-R2
10 kDa heat shock protein, mitochondrial	Q64433	VLLPEYGGTK	0	0	0	1	0	1	-	-	-	+	-	+
		VLQATVVAVGSGGK	0	0	0	0	1	1	-	-	-	-	+	+
3-ketoacyl-CoA thiolase, mitochondrial	Q8BWT1	TNVSGGAIALGHPLGGSGSR	0	0	0	0	1	0	-	-	-	-	+	-
40S ribosomal protein S13	P62301	KGLTPSQIGVILR	0	0	0	0	1	1	-	-	-	-	+	+
		TPSQIGVILR	0	0	0	0	1	0	-	-	-	-	+	-
40S ribosomal protein S14	P62264	IEDVTPIPSDSTR	0	0	0	0	1	1	-	-	-	-	+	+
40S ribosomal protein S2	P25444	SPYQEFTDH	0	0	0	0	0	1	-	-	-	-	-	+
40S ribosomal protein S20	P60867	DTGKTPVEPEVAIHR	0	0	0	0	1	0	-	-	-	-	+	-
40S ribosomal protein S3	P62908	IGPKKPLPDHVS	0	0	1	1	0	0	-	-	+	+	-	-
		IGPKKPLPDHVSIVEPK	0	0	0	0	1	0	-	-	-	-	+	-
40S ribosomal protein S4, X isoform	P62702	TIRYPDPLI	0	0	1	1	0	0	-	-	+	+	-	-
40S ribosomal protein S5	P97461	ATPAVAETPDIK	1	0	0	0	0	0	+	-	-	-	-	-
40S ribosomal protein S6	P62754	LTDTTVPR	0	1	0	0	0	0	-	+	-	-	-	-
40S ribosomal protein SA	P14206	FAAATGATPIAGR	0	0	0	0	1	0	-	-	-	-	+	-
60 kDa heat shock protein, mitochondrial	P63038	TVIIEQSWGSPK	0	0	0	0	0	1	-	-	-	-	-	+
		VGLQVVAVK	0	0	0	0	0	1	-	-	-	-	-	+
		LNLEDVQAHDLG	0	0	1	0	0	0	-	-	+	-	-	-
		NAGVEGSLIVEK	0	0	0	0	0	1	-	-	-	-	-	+
		VGGTSDVEVNEK	1	1	0	0	0	0	+	+	-	-	-	-
60S ribosomal protein L13	P47963	LATQLTGPVMPIRN	0	0	0	0	0	1	-	-	-	-	-	+
		TGPVMPIRN	0	0	0	0	0	1	-	-	-	-	-	+
60S ribosomal protein L14	Q9CR57	IVDVIDQNR	0	0	0	0	0	0	-	-	-	-	-	-
		TDFDRF	0	0	0	0	0	1	-	-	-	-	-	+
60S ribosomal protein L18	P35980	FDQLALESPK	0	0	0	0	1	1	-	-	-	-	+	+
		TAVVVGTVTDDVR	1	0	0	0	1	1	+	-	-	-	+	+
60S ribosomal protein L3	P27659	IQVNGGTVAEK	0	1	0	0	0	0	-	+	-	-	-	-
60S ribosomal protein L30	P62889	IIDPGDSDIIR	1	1	0	0	0	0	+	+	-	-	-	-
60S ribosomal protein L8	P62918	GVAMNPVEHPFGGGN	0	0	0	0	1	1	-	-	-	-	+	+
78 kDa glucose-regulated protein	P20029	ITITNDQNR	0	0	1	0	0	0	-	-	+	-	-	-
		KLIPRNTVVPTKKS	1	0	0	0	0	0	+	-	-	-	-	-
		LIGRTWNDPSVQQD	0	0	0	0	0	0	-	-	-	-	-	-
		LTSNPENTVFDAKR	0	0	1	0	0	0	-	-	+	-	-	-
		TWNDPSVQQDIK	0	0	0	0	1	1	-	-	-	-	+	+
		VAFTPEGER	0	0	1	1	0	0	-	-	+	+	-	-
		VMTKLIPRNTVVPTKKSQ	0	0	1	0	0	0	-	-	+	-	-	-
		VTHAVVTVPAYFNDAQR	0	0	0	0	1	1	-	-	-	-	+	+
		VVATNGDTHLGGEDFDQR	0	0	0	0	0	0	-	-	-	-	-	-
		VVTVPAYFNDAQR	0	0	0	0	0	1	-	-	-	-	-	+
Actin, cytoplasmic 2;Actin, cytoplasmic 2, N-terminally processed	P63260;P60710	IVTNWDDMEK	0	0	0	0	0	0	-	-	-	-	-	-
		NTVLSGGTTMYPGIADR	0	1	0	0	0	0	-	+	-	-	-	-
		TVLSGGTTMYPGIADR	2	2	0	0	0	0	+	+	-	-	-	-
		VAPEEHPVLLTEAPLNPK	0	0	0	0	2	1	-	-	-	-	+	+
		VLSGGTTMYPGIADR	0	0	0	1	0	0	-	-	-	+	-	-
		FAGDDAPRA	0	0	0	0	0	0	-	-	-	-	-	-
		LAGRDLTDY	0	0	0	0	0	0	-	-	-	-	-	-
		QVITIGNER	1	1	0	0	0	0	+	+	-	-	-	-
		VITIGNER	0	0	1	0	0	0	-	-	+	-	-	-
Alpha-2-HS-glycoprotein	P29699	VESASGETLHSPK	0	0	0	0	0	1	-	-	-	-	-	+
Apolipoprotein A-I;Proapolipoprotein A-I;Truncated apolipoprotein A-I	Q00623	VAPLGAELQESARQ	0	0	0	0	1	0	-	-	-	-	+	-
Aspartate aminotransferase, mitochondrial	P05202	IAATILTSPDLR	0	0	0	0	1	0	-	-	-	-	+	-
ATP synthase subunit alpha, mitochondrial	Q03265	LGNAIDGKGPIGS	1	0	0	0	0	0	+	-	-	-	-	-
		SVREPMQTGIK	0	0	0	0	0	1	-	-	-	-	-	+
ATP synthase subunit beta, mitochondrial	P56480	IMDPNIVGNEHYDVARG	0	0	0	0	0	1	-	-	-	-	-	+
ATP synthase subunit delta, mitochondrial	Q9D3D9	VVVHTEDGTTTKY	0	0	0	0	0	0	-	-	-	-	-	-
Basement membrane-specific heparan sulfate proteoglycan core protein	Q05793	LIIRDVKEADQGA	0	0	0	0	0	0	-	-	-	-	-	-
Calreticulin	P14211	FLDGDAWTNR	0	0	0	1	0	0	-	-	-	+	-	-
		LIVRPDNTYE	0	1	0	0	0	0	-	+	-	-	-	-
		LIVRPDNTYEVK	1	0	0	0	0	0	+	-	-	-	-	-
		SDFGKFVLSSGK	0	0	0	0	0	1	-	-	-	-	-	+
Citrate synthase, mitochondrial	Q9CZU6	VLDPDEGIR	0	0	1	0	0	0	-	-	+	-	-	-
Clathrin heavy chain 1	Q68FD5	IIEVGTPPTGNQPFPK	0	0	0	0	0	0	-	-	-	-	-	-
		LHIIEVGTPPTGNQPFPK	0	1	0	0	0	0	-	+	-	-	-	-
		VLLESNPYR	0	0	0	1	0	0	-	-	-	+	-	-
Creatine kinase B-type	Q04447	LVWINEEDH	0	0	0	0	0	0	-	-	-	-	-	-
		VGGVFDVSNADR	0	0	0	0	0	0	-	-	-	-	-	-
Dihydrolipoyl dehydrogenase, mitochondrial	O08749	ADGSTQVIDTK	0	0	0	0	0	0	-	-	-	-	-	-
Elongation factor 1-alpha 1	P10126	FSDYPPLGR	0	0	0	0	0	0	-	-	-	-	-	-
		VETGVLKPGMVVT	0	0	0	0	1	1	-	-	-	-	+	+
Elongation factor 1-alpha 1;Elongation factor 1-alpha 2	P10126;P62631	GGIGTVPVGR	0	1	0	0	0	0	-	+	-	-	-	-
		IGGIGTVPVGR	0	1	1	1	1	1	-	+	+	+	+	+
		QVIILNHPGQISA	0	1	0	0	0	0	-	+	-	-	-	-
		THINIVVIGH	0	0	0	0	0	0	-	-	-	-	-	-
		VIILNHPGQISA	1	0	0	0	0	0	+	-	-	-	-	-
Endoplasmic reticulum resident protein 29	P57759	FDTQYPYGEK	0	0	0	0	0	1	-	-	-	-	-	+
Endoplasmin	P08113	SILFVPTSAPR	0	0	0	0	0	1	-	-	-	-	-	+
Eukaryotic initiation factor 4A-I;Eukaryotic initiation factor 4A-II;Eukaryotic initiation factor 4A-II, N-terminally processed	P60843;P10630;P10630-2	GYDVIAQAQSGTGK	0	0	0	0	1	0	-	-	-	-	+	-
Fibrinogen alpha chain;Fibrinopeptide A	E9PV24-2;E9PV24	LSERHPDLSG	0	1	0	0	0	0	-	+	-	-	-	-
		VFSEFGDSSSPATR	0	0	0	0	1	1	-	-	-	-	+	+
Fibrinogen beta chain	Q8K0E8	LRPAPPPISGGGY	1	1	0	1	0	0	+	+	-	+	-	-
Fibrinogen gamma chain	Q8VCM7	AIQVYYNPDQPPKPGM	0	0	0	0	0	0	-	-	-	-	-	-
Glyceraldehyde-3-phosphate dehydrogenase	P16858	HSSTFDAGAGIA	1	1	0	0	0	0	+	+	-	-	-	-
		IFQERDPTNIK	0	0	1	1	0	0	-	-	+	+	-	-
		ITIFQERDPTN	0	0	0	1	0	0	-	-	-	+	-	-
		ITIFQERDPTNIK	0	0	1	2	0	0	-	-	+	+	-	-
		LEKPAKYDDIK	0	1	0	0	0	0	-	+	-	-	-	-
		RVIISAPSADAP	0	0	0	0	0	0	-	-	-	-	-	-
GTP-binding nuclear protein Ran	P62827	LVLVGDGGTGK	0	0	0	0	1	0	-	-	-	-	+	-
Heat shock cognate 71 kDa protein	P63017	NQVAMNPTNTVFDAKR	0	0	0	0	0	0	-	-	-	-	-	-
		VAMNPTNTVFDAKR	0	0	0	0	0	0	-	-	-	-	-	-
		IIANDQGNRTTPSY	0	0	1	0	0	0	-	-	+	-	-	-
		IIANDQGNRTTPSYVA	1	0	0	0	0	0	+	-	-	-	-	-
		LNKSINPDE	0	1	0	0	0	0	-	+	-	-	-	-
Heat shock protein HSP 90-alpha	P07901	HLEINPDHS	0	0	1	0	0	0	-	-	+	-	-	-
Hemoglobin subunit alpha	P01942	FPHFDVSHGSAQVK	0	0	0	0	0	1	-	-	-	-	-	+
		HFDVSHGSAQV	0	0	0	0	1	0	-	-	-	-	+	-
		IGGHGAEYGAEALER	0	0	0	0	2	0	-	-	-	-	+	-
		SHHPADFTPAVH	0	0	0	1	0	0	-	-	-	+	-	-
		TYFPHFDVSHGSAQV	0	0	0	0	0	1	-	-	-	-	-	+
Hemoglobin subunit beta-1	P02088	VITAFNDGLNH	0	0	0	0	1	1	-	-	-	-	+	+
		LVVYPWTQR	0	1	1	1	0	0	-	+	+	+	-	-
Heterogeneous nuclear ribonucleoprotein F;Heterogeneous nuclear ribonucleoprotein F, N-terminally processed	Q9Z2X1-2;Q9Z2X1	FMSVQRPGPYDRPGTA	0	0	0	0	1	1	-	-	-	-	+	+
		ITLPVDPEGK	0	0	0	0	0	0	-	-	-	-	-	-
		SVQRPGPYDRPGTA	1	1	0	0	0	0	+	+	-	-	-	-
		VQRPGPYDRPGTA	1	1	0	0	0	1	+	+	-	-	-	+
		FFSPLNPVRVH	0	0	0	0	0	0	-	-	-	-	-	-
		VHIEIGPDGR	0	0	0	0	0	0	-	-	-	-	-	-
Heterogeneous nuclear ribonucleoprotein K	P61979-3	VSVPDSSGPER	0	0	0	0	0	0	-	-	-	-	-	-
Heterogeneous nuclear ribonucleoproteins C1/C2	Q9Z204-4	SYPARVPPPPPIA	1	0	0	0	0	0	+	-	-	-	-	-
Histone H2A type 1-H;Histone H2A.J;Histone H2A type 2-C;Histone H2A type 1-K;Histone H2A type 1-F;Histone H2A type 3;Histone H2A type 2-A;Histone H2A type 1;Histone H2AX	Q8CGP6;Q8R1M2;Q64523;Q8CGP7;Q8CGP5;Q8BFU2;Q6GSS7;P22752;P27661	IRNDEELN	0	0	0	0	0	1	-	-	-	-	-	+
Histone H2A.V;Histone H2A.Z	Q3THW5;P0C0S6	ATIAGGGVIPHIH	0	0	0	0	1	0	-	-	-	-	+	-
Histone H2B type 1-P;Histone H2B type 1-K;Histone H2B type 1-C/E/G;Histone H2B type 2-B;Histone H2B type 1-H;Histone H2B type 1-B;Histone H2B type 1-M;Histone H2B type 1-F/J/L;Histone H2B type 3-A;Histone H2B type 3-B;Histone H2B type 2-E	Q8CGP2;Q8CGP1;Q6ZWY9;Q64525;Q64478;Q64475;P10854;P10853;Q8CGP2-2;Q9D2U9;Q8CGP0;Q64524	FVNDIFER	0	0	0	0	0	1	-	-	-	-	-	+
Histone H3.3;Histone H3.2;Histone H3.1;Histone H3.3C	P84244;P84228;P68433;P02301	STELLIRKLPFQR	0	0	0	0	1	1	-	-	-	-	+	+
Histone H4	P62806	DNIQGITKPAIR	0	0	0	0	1	1	-	-	-	-	+	+
		ISGLIYEETR	0	0	0	0	1	1	-	-	-	-	+	+
		VFLENVIR	0	0	0	1	1	0	-	-	-	+	+	-
		VIRDAVTYTEHA	0	0	0	0	1	0	-	-	-	-	+	-
Lamin-B1	P14733	ASAPATPLSPTR	0	1	0	0	0	0	-	+	-	-	-	-
Laminin subunit alpha-1+A121:B140	P19137	ALLHAPTGS	0	1	1	1	0	0	-	+	+	+	-	-
		ALLHAPTGSYSDGQEHSIS	0	0	0	0	1	0	-	-	-	-	+	-
		ANAPRPGNW	0	0	1	0	0	0	-	-	+	-	-	-
		ANAPRPGNWILER	0	1	0	0	0	0	-	+	-	-	-	-
		DLDPIVTRR	0	0	0	1	1	0	-	-	-	+	+	-
		DLIYVGGLPHS	0	0	0	0	0	1	-	-	-	-	-	+
		DLRDLDPIVTR	0	0	0	0	2	2	-	-	-	-	+	+
		EASAAENPPVRTS	0	0	0	0	0	1	-	-	-	-	-	+
		HADIIIKGNG	2	1	0	0	0	0	+	+	-	-	-	-
		IEVHVNSGDGTSLR	0	0	0	1	0	0	-	-	-	+	-	-
		IKEITEKVAT	0	1	0	0	0	0	-	+	-	-	-	-
		IRSQQDVLGGH	0	0	0	0	1	0	-	-	-	-	+	-
		IRSQQDVLGGHR	0	0	1	1	1	1	-	-	+	+	+	+
		IRSQQDVLGGHRQ	0	0	0	1	0	0	-	-	-	+	-	-
		ISMEVGRKA	1	1	0	0	0	0	+	+	-	-	-	-
		LIAKGREWVDAAGTHTAA	0	0	0	1	0	0	-	-	-	+	-	-
		LVEHVPGRPVR	1	2	0	0	0	0	+	+	-	-	-	-
		LWDLGSGSTR	0	0	1	1	0	0	-	-	+	+	-	-
		QTARKDFQPPVSA	1	0	0	0	0	0	+	-	-	-	-	-
		LINGRPSADDPSP	1	1	1	1	0	0	+	+	+	+	-	-
Laminin subunit beta-1	P02469	AIKQADEDIQGTQN	1	1	0	0	0	0	+	+	-	-	-	-
		ANLGPGVIVVER	1	1	0	0	0	0	+	+	-	-	-	-
		IEDPYSPR	1	1	0	0	1	1	+	+	-	-	+	+
		IEDPYSPRIQN	0	0	0	0	0	0	-	-	-	-	-	-
		LDGELDEKYKK	0	1	0	0	0	0	-	+	-	-	-	-
		LDKTVKELAEQ	0	0	0	1	0	0	-	-	-	+	-	-
		LHTLGDNLLDSR	0	0	0	0	1	1	-	-	-	-	+	+
		LIENVVTTFAPNR	0	0	0	0	0	0	-	-	-	-	-	-
		QVEVKLTDTAS	0	1	0	0	0	0	-	+	-	-	-	-
		SRDPYHETLNPDS	0	1	0	0	0	0	-	+	-	-	-	-
		STEGEVIFR	0	1	0	0	0	0	-	+	-	-	-	-
		VVTTFAPNR	0	1	0	0	0	0	-	+	-	-	-	-
		YHETLNPDSH	0	0	0	1	0	0	-	-	-	+	-	-
Laminin subunit gamma-1	P02468	HEATDYPWRP	1	0	0	0	0	0	+	-	-	-	-	-
		HKQEADDIVRVA	1	0	0	0	0	0	+	-	-	-	-	-
		IRNTIEETGI	1	1	0	0	0	0	+	+	-	-	-	-
		ISQDLEKQA	0	0	1	0	0	0	-	-	+	-	-	-
		LGNAAADATEAK	0	1	0	0	0	0	-	+	-	-	-	-
		LIEIASRELEKAK	0	0	1	0	0	0	-	-	+	-	-	-
		LKEAEREVTDL	1	0	0	0	0	0	+	-	-	-	-	-
		LQNIRNTIEE	1	0	0	0	0	0	+	-	-	-	-	-
		MVTDQAFEDR	1	0	1	0	0	0	+	-	+	-	-	-
Malate dehydrogenase, mitochondrial	P08249	GLDPARVNVPVIGGHAG	0	0	0	0	1	1	-	-	-	-	+	+
		GLDPARVNVPVIGGHAGK	0	0	0	0	0	1	-	-	-	-	-	+
Methylmalonate-semialdehyde dehydrogenase [acylating], mitochondrial	Q9EQ20	VVGRVPQST	0	0	0	0	0	0	-	-	-	-	-	-
Nesprin-2	Q6ZWQ0	LRQYQNIKNNL	0	0	0	1	0	0	-	-	-	+	-	-
Nidogen-1	P10493	ADAQRPTLQ	0	0	0	1	0	0	-	-	-	+	-	-
		ADAQRPTLQG	0	0	1	0	0	0	-	-	+	-	-	-
		AGGADAQRPTLQG	0	0	1	0	0	0	-	-	+	-	-	-
		ASLHGGEPTT	1	0	0	0	0	0	+	-	-	-	-	-
		FSGIDEHGH	0	0	0	0	0	0	-	-	-	-	-	-
		LGSPEGIALDHLGR	0	0	0	0	1	0	-	-	-	-	+	-
Peptidyl-prolyl cis-trans isomerase FKBP10	Q61576	LVSREDGLPTGY	0	0	0	1	0	0	-	-	-	+	-	-
Phosphoglycerate kinase 1;Phosphoglycerate kinase 2	P09411	VSHVSTGGGASLELLEGK	0	0	0	0	0	1	-	-	-	-	-	+
Plasminogen	P20918	IFTPQTNPRAG	0	0	1	0	0	0	-	-	+	-	-	-
Prelamin-A/C;Lamin-A/C	P48678-2;P48678	LETENAGLR	0	0	0	0	0	0	-	-	-	-	-	-
Procollagen-lysine,2-oxoglutarate 5-dioxygenase 2	Q9R0B9	VAINGNGPTK	1	0	0	0	0	0	+	-	-	-	-	-
Prolyl 3-hydroxylase 1	Q3V1T4-3	FSSGTENPHGVKA	1	1	0	0	0	0	+	+	-	-	-	-
Prolyl 4-hydroxylase subunit alpha-1	Q60715-2	LLELDPEHQR	0	0	0	0	1	0	-	-	-	-	+	-
Protein disulfide-isomerase	P09103	IFIDSDHTDNQR	0	0	0	0	0	0	-	-	-	-	-	-
		ITSNSGVFSK	1	0	1	1	0	0	+	-	+	+	-	-
		KSNFEEALAAHK	0	0	0	0	0	1	-	-	-	-	-	+
		TVIDYNGERTLDG	0	0	1	0	0	0	-	-	+	-	-	-
		VDATEESDLAQQYGVR	0	0	0	0	1	1	-	-	-	-	+	+
Protein disulfide-isomerase A3	P27773	LKSEPIPESNEGPVK	0	0	0	0	0	0	-	-	-	-	-	-
Protein disulfide-isomerase A6	Q922R8	HQSLGGQYGVQGFPTIK	0	0	0	0	1	1	-	-	-	-	+	+
		LTDDTFDKNV	0	0	1	0	0	0	-	-	+	-	-	-
		VDATVNQVLASR	0	0	0	0	0	1	-	-	-	-	-	+
SCY1-like protein 2	Q8CFE4	LPELGP	1	0	0	0	0	0	+	-	-	-	-	-
Serpin H1	P19324	GVVEVTHDLQ	0	0	0	0	1	0	-	-	-	-	+	-
		HLAGLGLTEAIDK	0	0	0	0	1	2	-	-	-	-	+	+
		LGLTEAIDK	0	0	0	0	0	1	-	-	-	-	-	+
		VVEVTHDLQ	0	0	0	0	1	0	-	-	-	-	+	-
Stress-70 protein, mitochondrial	P38647	VLENAEGAR	0	0	0	0	0	1	-	-	-	-	-	+
T-complex protein 1 subunit gamma	P80318	AVAQALEVIPR	0	0	0	0	0	1	-	-	-	-	-	+
Transcription intermediary factor 1-beta	Q62318	AIGAPPAAPEGPETKP	0	1	0	0	0	0	-	+	-	-	-	-
		LTEGPGAEGPR	1	1	1	0	0	0	+	+	+	-	-	-
Transient receptor potential cation channel subfamily M member 6	Q8CIR4	LAVSGGLRP	0	0	0	0	0	0	-	-	-	-	-	-
Tubulin alpha-4A chain;Tubulin alpha-8 chain;Tubulin alpha-1C chain;Tubulin alpha-3 chain;Tubulin alpha-1A chain;Tubulin alpha-1B chain;Tubulin alpha chain-like 3	P68368;Q9JJZ2;P68373;P05214;P68369;P05213;Q3UX10	FQTNLVPYPR	0	0	1	0	0	0	-	-	+	-	-	-
		QTNLVPYPR	1	0	0	0	0	0	+	-	-	-	-	-
Tubulin beta-4B chain	P68372	INVYYNEATGGKYVPR	0	0	0	0	1	1	-	-	-	-	+	+
		LVDSVLDVVR	0	0	0	0	1	0	-	-	-	-	+	-
		VISDEHGIDPTGT	0	0	1	0	0	0	-	-	+	-	-	-
		AVNMVPFPR	0	0	0	0	1	0	-	-	-	-	+	-
		HSLGGGTGSGMGT	1	1	0	0	0	0	+	+	-	-	-	-
Ubiquilin-1	Q8R317-2	LIQRNPEISH	0	1	0	0	0	0	-	+	-	-	-	-
Vimentin	P20152	ANYQDTIGR	1	1	0	0	0	0	+	+	-	-	-	-
		ETNLESLPLVDTHS	0	0	0	0	0	1	-	-	-	-	-	+
		FADLSEAANR	0	0	0	0	1	0	-	-	-	-	+	-
		FGGSGTSSRP	1	0	0	0	0	0	+	-	-	-	-	-
		FRQDVDNAS	0	0	0	0	0	0	-	-	-	-	-	-
		SFRQDVDNAS	1	0	0	0	0	0	+	-	-	-	-	-
		TYSLGSALRPST	0	0	0	0	0	1	-	-	-	-	-	+
		TYSLGSALRPSTS	0	0	0	0	1	1	-	-	-	-	+	+
		VELQELNDR	0	0	0	0	0	1	-	-	-	-	-	+
*The peptidome data (+) were further filtered to only accept peptides identified with PEP ≤ 0.01 and were detected in both LC-MS/MS runs and were absent in the control Matrigel samples.
